# Supplementary material for: Involvement of Matrix Metalloproteinases in COVID-19: Molecular Targets, Mechanisms, and Insights for Therapeutic Interventions
Source: Biology (Basel). 2023 Jun 10;12(6):843. doi: 10.3390/biology12060843 (PMC10295079; doi:10.3390/biology12060843)
Supplement: Supplementary file 1 [file biology-12-00843-s001.zip]

Archive with 1 entries (1 files):
- biology-2397280-supplementary.pdf
